# Supplementary material for: Potential Environmental Reservoirs of Candida auris: A Systematic Review
Source: J Fungi (Basel). 2024 May 8;10(5):336. doi: 10.3390/jof10050336 (PMC11122228; doi:10.3390/jof10050336)
Supplement: Supplementary file 1 [file jof-10-00336-s001.zip]

Archive with 1 entries (1 files):
- jof-2969514-supplementary.pdf
